# Supplementary material for: Papillomaviruses: Viral evolution, cancer and evolutionary medicine
Source: Evol Med Public Health. 2015 Jan 28;2015(1):32–51. doi: 10.1093/emph/eov003 (PMC4356112; doi:10.1093/emph/eov003)
Supplement: Supplementary Data [file supp_eov003_Table_1.xlsx]

## Sheet: Hoja1
Crowngroup	Clinical manifestation	Genus	Host		References
Alpha-Omikron PVs	Asymptomatic infections
	Genital mucosa	Alpha	Human	Estimated prevalence of 10%. Marked variation within and between world regions (range 8–22%)	de SanJose et al. 2007
	Oral mucosa	Alpha	Human	Estimated prevalence of 3-5% in adolescents and 5-10% in adults.	Smith et al. 2007; Gillison et al. 2012; Chaturvedi 2014
		Upsilon	Dolphin	1 PV found in the normal genital mucosa of a bottlenose dolphin (Tursiops truncatus)	Robles-Sikisaka et al. 2012
		Unclass.	Rickett's big-footed bat	1 PV retrieved from a pharyngeal swab of a Rickett'big-footed bat (Myotis ricketti)	Wu et al. 2012
	Skin	Dyodelta	Domestic pig	1 PV isolated from healthy skin of a domestic pig (Sus scrofa)	Stevens et al 2012
	Cutaneous warts			Estimated prevalence of 7-12% in the general population. High prevalence in teenage and early adult years (3-35%)	James, Berger, Elston 2006, de koning et al 2014
				Differential clinical morphology and histological pattern deppending on the inducing Human PV type	Jablonska et al. 1985
				Neoplastic transformation appears to be extremely rare
	Common warts	Alpha	Human	Localized in hands (particularly in fingers), elbows and knees.	Jablonska et al. 1985
				Usually induced by HPV2, 7 and less frequently by HPV26, 27, 29, 57, 77 and 78 (among Alpha-PVs)	Cardoso and Calonje et al. 2011
				Estimated prevalence ranges between 5-20% in children and young adults (ages 12-18).	Beutner, Becker ans Stone et al. 19911
	Plantar warts	Alpha	Human	Localized on the sole or toes of the foot	Cardoso and Calonje et al. 2011
				Mainly associated with HPV2, 57 and 66 (among Alpha-PVs)	Grayson et al. 2012
				Usually occur in children and young adults, with an estimated prevalence of 3-30%	Cubie et al. 2013
	Flat warts	Alpha	Human	Localized on exposed skin areas (face, limbs ans dorsum of the hands)	Brentjens et al. 2002
				Commonly associated with HPV3 and related HPVs: HPV10 and HPV28, 29. Less frequently with HPV26 and 27	Jablonska et al. 1985; Grayson et al. 2012
				Less frequent cutaneous wart. High prevalence in children and teenagers (0.3-6%).	Kilkenny et al. 1998
	Genital warts	Alpha	Human	Localized predominantly at sites traumatised during sexual intercourse (vagina, vulva, penis, anus and peri-anal area)	Sturegard 2013
				Mainly associated with HPV6 and 11 (90%)	Grce et al. 2000; Ball et al. 2011, Sturegard et al. 2013
				Estimated prevalence between 0.1-5% in the general population	Patel et al 2013
				GWs increase the risk for invasive cervical and anal cancer.	Blomerg et al. 2012
		Omikron	Whales and dolphins	Some of them are recombinant chimeras with the early region more closely related to Alpha-PVs and the late region more closely to Xi- and Phi PVs	Gottschling et al 2011
		Upsilon	Whales and dolphins	No strict specie specificity. TtPV3 variants found in bottlenose dolphin and in Atlantic white-sided dolphin	Gottschling et al 2011
	Oropharyngeal papillomas
	Oral condyloma acuminata	Alpha	Human	Located on the tongue, lip, palate and floor of the mouth	Zeus, Miller and white 1991
				Mostly caused by HPV6 and 11 (75-85%)	Zeus, Miller and white 1991
	Oral verruca vulgaris	Alpha	Human	Located on the lips, hard palate, gums and tongue dorsum	Padayachee 1994
				Predominanty associated with HPV2 and HPV57 (70-80%)	Padayachee 1994
	Oral epithelial hyperplasia	Alpha	Human	Frequently located on the lower lip
				Mainly associated with HPV13 (60%) and HPV32 (36%)	Pfister et al. 1985; Henke et al. 2006
				Commonly found in Eskimos and North American Indians	Henke et al. 2006
		Alpha	Non-human primates	Found in bonobo (Pan paniscus) and common chimpanzee (Pan troglodytes)	Van Ranst et al. 1991
				Philogenetically related with HPV13	Van Ranst et al. 1991
	Laryngeal papillomas	Alpha	Human	Benign neoplasms of the larynx and respiratory tract
				Mainly associated with HPV6 and 11 (85-100%).	Sanchez et al. 2012
				Low prevalence rate (among 4 per 100.000 in children and among 2 per 100.000 in adults)	Dekay 1995
				Tendency to recur and spread throughout the respiratory tract.	Donne and Clarke 2010
				Malignant transformation in only 3-7% of the cases	Coook et al. 2000
	Oral papillomas	Omega	Polar bear	1 PV isolated from a papillomatous lesion on the oral mucosa of a polar bear (Ursus maritimus)	Stevens et al 2008
	Anogenital cancer	Alpha	Human	Located in cervix, anus, penis, vagina and vulva	Giuliano et al. 2008
				Account for almost 12% of all cancers in women	Giuliano et al. 2008
		Alpha	Non-human primates	1 PV found in penile carcinoma of a Reshus macaque (Macaca mulata).	Ostrow, LaBresh, and Faras 1991
				4 PVs found in female cynomolgus macacques and 1PV in hamadryas baboon, associated with cervical intraepithelial neoplasia (CIN)	Chen et al 2009
				Phylogenetically related with HPV16	Chen et al. 2009
	Head and neck cancer	Alpha	Human	Mean incidence of 4 per 100,000 per year.	Ferlay et al. 2010
				Located in the upper digestive tract (oral cavity, oropharynx, hypopharynx and larynx)
				Mean HPV prevalence of 33-72%, with marked differences between locations (72% in Oropharynx; 23.5% in oral cavity and 24% in larynx)	Muñoz et al. 2006
				Predominantly caused by HPV16 (72-87%)	Muñoz et al. 2006
Beta-Xi PVs	Asymptomatic infections	Beta	Human	Found in normal skin and plucked hairs of different body sites from healthy individuals.	Antonsson 2003b, de Koning et al 2007
		Gamma	Human	Prevalence of 55-70% in children and from 40-70% in adults	Schulz 2009
				HPV-8 and HPV-12 were the most frequent type (each 30%), followed by HPV-17 and HPV-23 (each 20%)	Van doorslaer 2006
		Dyoeta	European hedgehog	1 PV found in facial hair folicles of european hedgehog (Erenacius europeus)	Schulz et al. 2009
		Phi	Domestic goat	1 PV retrieved from healthy skin of Domestic goat (Capra hircus)	Van Doorslaer et al. 2006
		Pi	Wood mouse	1 PV found in the ear of a wood mouse (Apodemus sylvaticus)	Schulz et al. 2012
			Norway rat	1 PV found in oral cavity of a healthy female free-ranging Norway rat (Rattus norvegicus)	Schulz et al. 2012
	Cutaneous papillomas	Gamma	Human	Mainly associated with HPV4 and HPV65 from the gamma genus	Cardoso and Calonje et al. 2011
		Xi	Domestic cow	6 Bovine PVs associated with cutaneous papillomas (BPV3, BPV6, BPV9, BPV10, BPV11, BPV12)	Rector et al. 2013
				Commonly found in teat, head, neck and shoulder	Borzacchiello et al. 2008
				Most commonly found in younger animals (under 2 years)	Nasir et al. 2008
				Papillomas occasionally recurs, probably due to loss of immunity.	Munday 2014
				Persistence of papillomas can cause SCC especially in the presence of environmental co-factors	Borzacchiello et al. 2008
		Dyokappa	Brush-tailed bettong	1 PV isolated from a cutaneous papilloma of a brush-tailed bettong (Bettongia penicillata)	Benett et al. 2010
		Pi	Rodents	1 PV found in laboratory mouse (Mus musculus) and 1 PV from Eurasian harvest mouse (Micromys minutus)	John et al. 2011; Van Doorslaer et al. 2007
		Tau	Dogs	2 canine PVs cause cutaneous papillomas in dogs: CPV2 and CPV7	Lange et al 2009
				More frequently developed in old dogs	Lange et al. 2009
				Located on footpad	Lange et al. 2009
	Bowenoid in situ carcinoma (BISC)	Tau	Cats	1 feline PV described as causative of BISC: FdPV3	Munday et al. 2013
				Rare disease that appears as multiple, often pigmented, plaques	Munday et al. 2007; Munday et al. 2013
				Located on face, neck and limbs of cats	Wilhem et al. 2006
	Non-melanoma skin cancer	Beta	Human	The most common malignancies in fair-skinned populations worldwide	Ko et al. 1994
				Skin carcinoma with very slow progression	Pfister 2003
				Represents approximately 30% of total cancers	Nindl, Gottschling and Stockfleth 2007
				HPV prevalence up to 90% in immunocompromised individuals and up to 50% immunocompetent individuals	Pfister 2003
		Pi	Mouse	1 PV retrieved from a skin carcinoma of a Southern multimammate mouse (Mastomys Coucha)	Nafz et al. 2008
	Epidermodysplasia verruciformis (EV)	Beta	Human	EV is rare genodermatosis associated with high susceptibility to Beta-HPV infections	Cardoso and Calonje et al. 2011
	associated cancer			30% of EV patients develop skin cancer	Jablonska, Dabrowski, and Jakubowicz 1972
				Mainly associated with HPV5 and HPV8 (90%)	Nindl, Gottschling, and Stockfleth 2007
	Mucosal papilloma	Pi	Hamster	1 PV found in an oral papilloma of a Syrian Golden Hamster (Mesocricetus auratus)	Iwasaki et al. Unpublished
				1 PV retrieved from an anogenital neoplasm of a Siberian Hamster (Phodopus sungorus)	Kocjan et al. 2014
Delta + Zeta PVs	Fibropapillomas	Delta	European Elk	Occurs in a wide range of ungulates	Rector et al. 2013
			Deer	Benign tumours involving both the epithelium and the underlying dermis.	Zhu et al. 2013
			Domestic cow	Are usually seen in young animals.
			Arabian camel	No strict specie specificity. Bovine PVs also cause fibroblastic neoplasias in horses and other ungulates such as giraffes or bisons	Nasir et al. 2008; Kindey 2008; Literak 2006; van Dyk 2009
			Domestic sheep
			Yak
			Sheep
		Epsilon	Domestic cow	1 PV retrieved from a udder fibropapilloma of a cattle: BPV5	Terai et al. 2002
	Pulmomary fibromatosis	Delta	Sheep	Associated with the same types that cause fibropapillomas	Moreno-Lopez 1986; Koller et al 1991
			Yak	1 PV in Sheep (Ovis aries, OaPV1) and 1 PV in Yak (Alces alces, AaPV1)
	Cutaneous papillomas	Zeta	Horse	1 PV associated with cutaneous papillomas in equids: EcPV1	Ghiim et al. 2004
				Found in young horses	Postey 2007
				Localized on the nouse and the lips	Torres et al. 2013
				Usually regress spontaneously
		Unclass	Donkey	1 PV retrieved from healthy skin and from sun associated cutaneous lesions of a white donkey (Equus asinus)	Lecis et al. 2014
	Aural plaques	Dyorho	Horse	2 PVs belonging too Dyoiota (EcPV4 and EcPV5) and 2 other to Dyorho (EcPV3 and EcPV6)	Rector et al. 2013
		Dyoiota	Horse	Equine papillomatosis observed in internal surface of the pinnae	Torres et al. 2013
				Usually found on the ear, but also arround the external genitalia (EcPV4)	Lange et al. 2013
				Rarely regress spontanously	Postey, Appleyard, and Kidney 2007
	Genital neoplasia	Dyoiota	Horse	1 PV associated with genital papillomas and carcinoma in horses (EcPV2)	Lange et al 2011
	Asymptomatic infection	Unclass	Bats	3 PVs isolated from the mucosa of free-ranging Eptesicus seotinus (EserPV1-3) and Rhinolopus ferrumequinum (RferPV1)
Lambda+Mu PVs				No strict specie specificity. Can infect two different bat species (E. serotinus and E. isabellinus).	Garcia-Perez 2013
	Cutaneous papillomas	Lambda	Cats	Lambda PVs produce cutaneous papillomas in carnivoras.	Rector et al. 2013
			Dogs	Most resolve spontaneously, although malignant transformation has been reported in immunocompromised animals
			Racoon
		My	Human	Preferentially located on a plantar surface
				Had a short period of incubation before presentation to the physician	Bruggink et al. 2012
				Mainly associated to HPV1 (19-44%)	Bruggink et al 2012, Tomson et al. 2011
		Ny	Human	Mainly associated to plantar warts	Grimmel et al. 1988
		Kappa	Rabbits	1 PV associated to persistent papillomas in cottontail rabbits (Sylvilagus floridanus)	Giri et al 1985
				Can lead to malignant transformation	IARC vol.90
				No strict specie specificity. Also found in jackrabbits (Lepus californicus) and domestic rabbits	IARC vol 90
		Sigma	North american porcupine	1 PV isolated from a cutaneous papilloma of a North-American porcupine (Erethizon dorsatum)	Rector et al. 2005
	Oral papillomas	Lambda	Hyena	1 PV isolated from an oral papillomatous lesion of a wild spotted hyena (Crocuta crocuta)	Stevens et al 2013
			Bobcat	1 PV isolated from an oral papilloma of a bobcat (Lynx rufus)	Rector et al 2007
			Asiatic lion	1 PV retrieved from an oral papillomatous lesions of a asiatic lion (Panthera leo persica)	Rector et al 2007
			Snow leopard	1 PV found in a oral papilloma of a snow leopard (Uncia Uncia)	Rector et al 2007
		Kappa	Rabbit	1 PV associated to transient benign papillomas in mucosal tissues of domestic rabbits (Oryctolagus cuniculus)	Christensen et al. 2000
	Cutaneous papillomas	Eta	Birds	1 PV isolated from cutaneous papillomas of common chaffinch individuals (Frangilia coelebs )	Terai et al 2002
		Theta	Birds	1 PV isolated from a cutaneous exophytic papilloma from an African grey parrot (Psittacus erithacus)	Tachezy 2002
		Dyozheta	Turtles	1 PV isolated from cutaneous papillomas from Loggerhead turtle (Caretta caretta)	Herbst et al 2009
		Rho	Manatee	1 PV retrieved from a cutaneouspapilloma of a florida manatee individual (Trichechus manatus)	Rector et al 2004
	Fibropapilloma	Dyozheta	Turtles	1 PV isolated from fibropapillomas from Green seaturtle (Chelonia mydas)	Herbst et al 2009
		Unclass-	Red deer	1 PV isolated from a fibropapilloma of an old red deer (Cervus elaphus)
	Pigmented plaques	Chi	Dogs	8 ChiPVs have been described (CPV3, CPV4, CPV5, CPV8, CPV9, CPV10, CPV11, CPV14), all of them have been associated to pigmented plaques	Rector et al. 2013
				Mostly located on the ventral abdomen, ventral thorax and medial proximal legs	Gross et al. 2008
				Do not spontaneosly resolve. Rarely malignant transformation to In situ cell carcinoma	Lange et al. 2013
	Viral plaques	Dyotheta	Cats	1 PV associated with feline viral plaques: FcaPV2	Lange et al 2009
				Clinically and histopathologically similar to EV in humans	Gross et al. 2008
				Pigmented or not pigmented
				No preferential anatomical distribution
	Asymptomatic infection	Iota	Rat	1 PV found in rectal smear of Norway rat (Rattus norvegicus)	Schulz et al. 2012
		Dyoepsilon	Yellow-necked Frankolin	1 PV found in healthy skin of yellow-necked frankolin (Francolinus leucoscepus)	Van Doorslaer et al. 2009
		Unclass	Bat	1 PV retrieved from a pharyngeal or anal swab of a common bent-wing bat (Minioterus schreibersii)	Wu et al. 2012
	Squamous carcinoma	Psi	Bat	1 PV recovered from a basosquamous carcinoma on the wing of a Rousettus aegyptiacus individual	Rector et al. 2006
	Pigmented papilloma-like lesion	Dyomu	Diamond python	1 PV retrieved from a pigmented papilloma-like lesions of a diamond python (Morelia spilota)	Herbst et al 2009
	Nasal neoplasia	Unclass.	Chamois	1 PV found in nasal neoplasia of a free-ranging alpine chamois (Rupicapra rupicapra)	Mengual-chulia 2014
	Genital papilloma	Unclass.	Florida manatee	2 PV isolated from a genital papilloma of a florida manatee (Trichechus manatus)	Ghim et al. 2014

## Sheet: Anogenital cancers
Subclassification:
Cervical cancer		Alpha	Human	Mean incidence of 35 per 100.000 per year
				The second most common cancer among women worldwide
				100% cases linked to HPV infection. Predominantly caused by HPV16 and HPV18 (70-80%)
		Alpha	Non-human primates	4 PVs found in female cynomolgus macacques and 1PV in hamadryas baboon
				Phylogenetically related with HPV16.
Anal cancer		Alpha	Human	Mean incidence between 1-2 per 100.000 per year.
				Highest prevalence in homosexual HIV-positive men
				About 90% cases are associated with HPV infections. Predominantly caused by HPV16 (75% ) followed by HPV18 (3%)
Penile cancer		Alpha	Human	Incidence less than 1% per 100,000 in western countries; and 1.5-3.7 per 100,000 in countries from Latin America, Uganda, India and Thailand
				About 45% of HPV prevalence in penile cancers. Mostly associated with HPV16 (60%) and HPV18 (13%)
				Low risk HPVs 6 and 11 account for the 8% of penile cancers
		Alpha	Non-human primates	Found in reshus macaque
				Phylogenetically related with HPV16.
Vulvar cancer		Alpha	Human	Mean incidence rate of 0.5-1.5 per 100.000 per year
				HPV prevalence between 72-100%. Mainly associated to HPV16 (<70%)
Vaginal cancer		Alpha	Human	Incidence rate of 0.4-0.7 per 100.000 per year.
				HPV prevalence of 70-75%. Mostly associated with HPV16 (54%) followed by HPV18 (8%)

## Sheet: Hoja3
Clinical manifestation	Crown-group	Genus	Host	Characteristics	References
Cutaneous papillomas	Alpha-PVs
